# Supplementary material for: Socioeconomic per-case costs of stroke, myocardial infarction, and preterm birth attributable to air pollution in Sweden
Source: PLoS One. 2024 Jan 11;19(1):e0290766. doi: 10.1371/journal.pone.0290766 (PMC10783732; doi:10.1371/journal.pone.0290766)
Supplement: S3 File — (XLSX) [file pone.0290766.s003.xlsx]

## Sheet: Introduction
Supporting information 3- Results
Contents per excel sheet			How to read the excel tables
1. Stroke Costs
Tabel SM4. Disaggregated annual costs after incidence of stroke and NPV per stroke with 2%, 3.5% and 5% dicsount rates (€2016)
Table SM5. NPV socio-economic costs of stroke for low, mid, & high unit cost estimates and with varying discount rate and value of QALY (€2016)
2. MI Costs
Tabel SM6. Disaggregated annual costs after incidence of MI and NPV per MI (€2016)
Table SM7. NPV socio-economic costs of MI for low, mid, & high unit cost estimates and with varying value of QALY (€2016)
3. PTB Costs
Tabel SM8. Disaggregated annual costs after incidence of PTB and NPV per PTB with 2%, 3.5% and 5% dicsount rates (€2016)
Table SM9. NPV socio-economic costs of PTB for low, mid, & high unit cost estimates and with varying discount rate and value of QALY (€2016)
Tabel SM10. US data sensitivity analysis - Disaggregated annual costs after incidence of PTB and NPV per PTB with 2%, 3.5% and 5% dicsount rates (€2016)
Table SM11. US data sensitivity analysis - NPV socio-economic costs of PTB for low, mid, & high unit cost estimates and with varying discount rate and value of QALY (€2016)

## Sheet: 1. Stroke Costs
Tabel SM4. Disaggregated annual costs after incidence of stroke and NPV per stroke with 2%, 3.5% and 5% discount rates (€2016)
Cost range	Low				Mid				High				Low	Mid	High
Cost item	DMC	DMC	DNMC	IC	DMC	DMC	DNMC	IC	DMC	DMC	DNMC	IC	InC	InC	InC
Sub-item / Years	Inpatient	Outpatient	-	Productivity	Inpatient	Outpatient	-	Productivity	Inpatient	Outpatient	-	Productivity	VQALY	VQALY	VQALY
1	-7624.96	-3163.09	-690.078	-6035.17	-13613.7	-2867.49	-15468.2	-4184.02	-25067.2	-1651.95	-47272.7	-218.05	-12766.5	-25532.9	-61279
2	-1452.91	-1160.99	-1125.8	-3851.04	-2542.3	-590.947	-21802.7	-3982.07	-368.528	-197.351	-65978	-100.158	-12766.5	-25532.9	-61279
3	-1452.91	-1160.99	-1125.8	-3851.04	-2542.3	-590.947	-21802.7	-3982.07	-368.528	-197.351	-65978	-100.158	-12766.5	-25532.9	-61279
4	-1452.91	-1160.99	-1125.8	-3851.04	-2542.3	-590.947	-21802.7	-3982.07	-368.528	-197.351	-65978	-100.158	-12766.5	-25532.9	-61279
5	-1452.91	-1160.99	-1125.8	-3851.04	-2542.3	-590.947	-21802.7	-3982.07	-368.528	-197.351	-65978	-100.158	-12766.5	-25532.9	-61279
6	-1452.91	-1160.99	-1125.8	-3851.04	-2542.3	-590.947	-21802.7	-3982.07	-368.528	-197.351	-65978	-100.158	-12766.5	-25532.9	-61279
7	-1452.91	-1160.99	-1125.8	-3851.04	-2542.3	-590.947	-21802.7	-3982.07	-368.528	-197.351	-65978	-100.158	-12766.5	-25532.9	-61279
8	-1452.91	-1160.99	-1125.8	-3851.04	-2542.3	-590.947	-21802.7	-3982.07	-368.528	-197.351	-65978	-100.158	-12766.5	-25532.9	-61279
9	-129.899	-126.494	-112.695	-626.366	-248.736	-110.512	-4308.79	-709.745	-187.965	-92.0101	-8579.33	-30.9008	-12766.5	-25532.9	-61279
10	-129.899	-126.494	-112.695	-626.366	-248.736	-110.512	-4308.79	-709.745	-187.965	-92.0101	-8579.33	-30.9008	-12766.5	-25532.9	-61279
11	-129.899	-126.494	-112.695	-626.366	-248.736	-110.512	-4308.79	-709.745	-187.965	-92.0101	-8579.33	-30.9008	-12766.5	-25532.9	-61279
Discount rate
0.02	-17354.3	-10994.6	-8259.17	-32531.6	-30691.9	-6969.54	-167393	-31737.8	-27924.2	-3160.2	-495821	-943.851	-127442	-254885	-611723
0.035	-16794.9	-10540.5	-7821.98	-30961.8	-29706.4	-6724.21	-158270	-30095.5	-27734.5	-3061.27	-469590	-898.515	-118940	-237880	-570912
0.05	-16283.5	-10125.8	-7422.47	-29531	-28805.8	-6500.81	-149966	-28599.4	-27563.4	-2971.97	-445650	-857.405	-111346	-222691	-534459
Table SM5. NPV socio-economic costs of stroke for low, mid, & high unit cost estimates and with varying discount rate and value of QALY (€2016)
Discount rate	Low unit cost			Mid unit cost			High unit cost
	Low VQALY	Mid VQALY	High VQALY	Low VQALY	Mid VQALY	High VQALY	Low VQALY	Mid VQALY	High VQALY
0.02	-196582	-324024	-680863	-364234	-491676	-848515	-655292	-782734	-1.13957e+06
0.035	-185059	-303999	-637032	-343736	-462676	-795708	-620225	-739165	-1.0722e+06
0.05	-174708	-286054	-597822	-325217	-436563	-748331	-588389	-699734	-1.0115e+06

## Sheet: 2. MI Costs
Tabel SM6. Disaggregated annual costs after incidence of MI and NPV per MI (€2016)
Cost range	Low			Mid			High			Low	Mid	High
Cost item	DMC	DMC	IC	DMC	DMC	IC	DMC	DMC	IC	InC	InC	InC
Sub item / Years	Outpatient	Inpatient	Productivity	Outpatient	Inpatient	Productivity	Outpatient	Inpatient	Productivity	VQALY	VQALY	VQALY
1	-1132.95	-9178.64	-2055.34	-1416.18	-11473.3	-2569.17	-1699.42	-13768	-3083.01	-4039.68	-8080.12	-19392
Sum	-12366.9			-15458.7			-18550.4
Table SM7. NPV socio-economic costs of MI for low, mid, & high unit cost estimates and with varying value of QALY (€2016)
	Low unit cost			Mid unit cost			High unit cost
	Low VQALY	Mid VQALY	High VQALY	Low VQALY	Mid VQALY	High VQALY	Low VQALY	Mid VQALY	High VQALY
	-16406.6	-20447	-31758.9	-19498.3	-23538.8	-34850.6	-22590.1	-26630.5	-37942.4

## Sheet: 3. PTB Costs
Tabel SM8. Disaggregated annual costs after incidence of PTB and NPV per PTB with 2%, 3.5% and 5% discount rates (€2016)
Cost Range	Low					Mid					High
Cost item	DMC	IC	IC	IC	IC	DMC	IC	IC	IC	IC	DMC	IC	IC	IC	IC	InC	InC	InC
Sub item / Years	Initial hospitalization (Labour)	Income losses (education)	Income losses (employment)	Missed working days (sick leave)	Missed working days (sick pension)	Initial hospitalization (Labour)	Income losses (education)	Income losses (employment)	Missed working days (sick leave)	Missed working days (sick pension)	Initial hospitalization (Labour)	Income losses (education)	Income losses (employment)	Missed working days (sick leave)	Missed working days (sick pension)	Low VQALY	Mid VQALY	High VQALY
1	-5359.45	0	0	0	0	-6699.13	0	0	0	0	-8038.81	0	0	0	0	0	0	0
2	0	0	0	0	0	0	0	0	0	0	0	0	0	0	0	-715.957	-1431.91	-3436.59
3	0	0	0	0	0	0	0	0	0	0	0	0	0	0	0	-715.957	-1431.91	-3436.59
4	0	0	0	0	0	0	0	0	0	0	0	0	0	0	0	-715.957	-1431.91	-3436.59
5	0	0	0	0	0	0	0	0	0	0	0	0	0	0	0	-715.957	-1431.91	-3436.59
6	0	0	0	0	0	0	0	0	0	0	0	0	0	0	0	-715.957	-1431.91	-3436.59
7	0	0	0	0	0	0	0	0	0	0	0	0	0	0	0	-715.957	-1431.91	-3436.59
8	0	0	0	0	0	0	0	0	0	0	0	0	0	0	0	-715.957	-1431.91	-3436.59
9	0	0	0	0	0	0	0	0	0	0	0	0	0	0	0	-715.957	-1431.91	-3436.59
10	0	0	0	0	0	0	0	0	0	0	0	0	0	0	0	-715.957	-1431.91	-3436.59
11	0	0	0	0	0	0	0	0	0	0	0	0	0	0	0	-715.957	-1431.91	-3436.59
12	0	0	0	0	0	0	0	0	0	0	0	0	0	0	0	0	0	0
13	0	0	0	0	0	0	0	0	0	0	0	0	0	0	0	0	0	0
14	0	0	0	0	0	0	0	0	0	0	0	0	0	0	0	0	0	0
15	0	0	0	0	0	0	0	0	0	0	0	0	0	0	0	0	0	0
16	0	0	0	0	0	0	0	0	0	0	0	0	0	0	0	0	0	0
17	0	0	0	0	0	0	0	0	0	0	0	0	0	0	0	0	0	0
18	0	0	0	0	0	0	0	0	0	0	0	0	0	0	0	0	0	0
19	0	0	0	0	0	0	0	0	0	0	0	0	0	0	0	0	0	0
20	0	0	0	0	0	0	0	0	0	0	0	0	0	0	0	0	0	0
21	0	0	0	0	0	0	0	0	0	0	0	0	0	0	0	0	0	0
22	0	0	0	0	0	0	0	0	0	0	0	0	0	0	0	0	0	0
23	0	0	0	0	0	0	0	0	0	0	0	0	0	0	0	0	0	0
24	0	-138.995	-439.075	-94.0875	-125.45	0	-371.834	-496.653	-310.408	-341.449	0	-424.352	-694.704	-434.19	-477.609	0	0	0
25	0	-138.995	-439.075	-94.0875	-125.45	0	-371.834	-496.653	-310.408	-341.449	0	-424.352	-694.704	-434.19	-477.609	0	0	0
26	0	-138.995	-439.075	-94.0875	-125.45	0	-371.834	-496.653	-310.408	-341.449	0	-424.352	-694.704	-434.19	-477.609	0	0	0
27	0	-138.995	-439.075	-94.0875	-125.45	0	-371.834	-496.653	-310.408	-341.449	0	-424.352	-694.704	-434.19	-477.609	0	0	0
28	0	-138.995	-439.075	-94.0875	-125.45	0	-371.834	-496.653	-310.408	-341.449	0	-424.352	-694.704	-434.19	-477.609	0	0	0
29	0	-138.995	-439.075	-94.0875	-125.45	0	-371.834	-496.653	-310.408	-341.449	0	-424.352	-694.704	-434.19	-477.609	0	0	0
30	0	-138.995	-439.075	-94.0875	-125.45	0	-371.834	-496.653	-310.408	-341.449	0	-424.352	-694.704	-434.19	-477.609	0	0	0
31	0	-138.995	-439.075	-94.0875	-125.45	0	-371.834	-496.653	-310.408	-341.449	0	-424.352	-694.704	-434.19	-477.609	0	0	0
32	0	-138.995	-439.075	-94.0875	-125.45	0	-371.834	-496.653	-310.408	-341.449	0	-424.352	-694.704	-434.19	-477.609	0	0	0
33	0	-138.995	-439.075	-94.0875	-125.45	0	-371.834	-496.653	-310.408	-341.449	0	-424.352	-694.704	-434.19	-477.609	0	0	0
34	0	-138.995	-439.075	-94.0875	-125.45	0	-371.834	-496.653	-310.408	-341.449	0	-424.352	-694.704	-434.19	-477.609	0	0	0
35	0	-138.995	-439.075	-94.0875	-125.45	0	-371.834	-496.653	-310.408	-341.449	0	-424.352	-694.704	-434.19	-477.609	0	0	0
36	0	-138.995	-439.075	-94.0875	-125.45	0	-371.834	-496.653	-310.408	-341.449	0	-424.352	-694.704	-434.19	-477.609	0	0	0
37	0	-138.995	-439.075	-94.0875	-125.45	0	-371.834	-496.653	-310.408	-341.449	0	-424.352	-694.704	-434.19	-477.609	0	0	0
38	0	-138.995	-439.075	-94.0875	-125.45	0	-371.834	-496.653	-310.408	-341.449	0	-424.352	-694.704	-434.19	-477.609	0	0	0
39	0	-138.995	-439.075	-94.0875	-125.45	0	-371.834	-496.653	-310.408	-341.449	0	-424.352	-694.704	-434.19	-477.609	0	0	0
40	0	-138.995	-439.075	-94.0875	-125.45	0	-371.834	-496.653	-310.408	-341.449	0	-424.352	-694.704	-434.19	-477.609	0	0	0
41	0	-138.995	-439.075	-94.0875	-125.45	0	-371.834	-496.653	-310.408	-341.449	0	-424.352	-694.704	-434.19	-477.609	0	0	0
42	0	-138.995	-439.075	-94.0875	-125.45	0	-371.834	-496.653	-310.408	-341.449	0	-424.352	-694.704	-434.19	-477.609	0	0	0
43	0	-138.995	-439.075	-94.0875	-125.45	0	-371.834	-496.653	-310.408	-341.449	0	-424.352	-694.704	-434.19	-477.609	0	0	0
44	0	-138.995	-439.075	-94.0875	-125.45	0	-371.834	-496.653	-310.408	-341.449	0	-424.352	-694.704	-434.19	-477.609	0	0	0
45	0	-138.995	-439.075	-94.0875	-125.45	0	-371.834	-496.653	-310.408	-341.449	0	-424.352	-694.704	-434.19	-477.609	0	0	0
46	0	-138.995	-439.075	-94.0875	-125.45	0	-371.834	-496.653	-310.408	-341.449	0	-424.352	-694.704	-434.19	-477.609	0	0	0
47	0	-138.995	-439.075	-94.0875	-125.45	0	-371.834	-496.653	-310.408	-341.449	0	-424.352	-694.704	-434.19	-477.609	0	0	0
48	0	-138.995	-439.075	-94.0875	-125.45	0	-371.834	-496.653	-310.408	-341.449	0	-424.352	-694.704	-434.19	-477.609	0	0	0
49	0	-138.995	-439.075	-94.0875	-125.45	0	-371.834	-496.653	-310.408	-341.449	0	-424.352	-694.704	-434.19	-477.609	0	0	0
50	0	-138.995	-439.075	-94.0875	-125.45	0	-371.834	-496.653	-310.408	-341.449	0	-424.352	-694.704	-434.19	-477.609	0	0	0
51	0	-138.995	-439.075	-94.0875	-125.45	0	-371.834	-496.653	-310.408	-341.449	0	-424.352	-694.704	-434.19	-477.609	0	0	0
52	0	-138.995	-439.075	-94.0875	-125.45	0	-371.834	-496.653	-310.408	-341.449	0	-424.352	-694.704	-434.19	-477.609	0	0	0
53	0	-138.995	-439.075	-94.0875	-125.45	0	-371.834	-496.653	-310.408	-341.449	0	-424.352	-694.704	-434.19	-477.609	0	0	0
54	0	-138.995	-439.075	-94.0875	-125.45	0	-371.834	-496.653	-310.408	-341.449	0	-424.352	-694.704	-434.19	-477.609	0	0	0
55	0	-138.995	-439.075	-94.0875	-125.45	0	-371.834	-496.653	-310.408	-341.449	0	-424.352	-694.704	-434.19	-477.609	0	0	0
56	0	-138.995	-439.075	-94.0875	-125.45	0	-371.834	-496.653	-310.408	-341.449	0	-424.352	-694.704	-434.19	-477.609	0	0	0
57	0	-138.995	-439.075	-94.0875	-125.45	0	-371.834	-496.653	-310.408	-341.449	0	-424.352	-694.704	-434.19	-477.609	0	0	0
58	0	-138.995	-439.075	-94.0875	-125.45	0	-371.834	-496.653	-310.408	-341.449	0	-424.352	-694.704	-434.19	-477.609	0	0	0
59	0	-138.995	-439.075	-94.0875	-125.45	0	-371.834	-496.653	-310.408	-341.449	0	-424.352	-694.704	-434.19	-477.609	0	0	0
60	0	-138.995	-439.075	-94.0875	-125.45	0	-371.834	-496.653	-310.408	-341.449	0	-424.352	-694.704	-434.19	-477.609	0	0	0
61	0	-138.995	-439.075	-94.0875	-125.45	0	-371.834	-496.653	-310.408	-341.449	0	-424.352	-694.704	-434.19	-477.609	0	0	0
62	0	-138.995	-439.075	-94.0875	-125.45	0	-371.834	-496.653	-310.408	-341.449	0	-424.352	-694.704	-434.19	-477.609	0	0	0
63	0	-138.995	-439.075	-94.0875	-125.45	0	-371.834	-496.653	-310.408	-341.449	0	-424.352	-694.704	-434.19	-477.609	0	0	0
64	0	-138.995	-439.075	-94.0875	-125.45	0	-371.834	-496.653	-310.408	-341.449	0	-424.352	-694.704	-434.19	-477.609	0	0	0
65	0	-138.995	-439.075	-94.0875	-125.45	0	-371.834	-496.653	-310.408	-341.449	0	-424.352	-694.704	-434.19	-477.609	0	0	0
66	0	0	0	0	0	0	0	0	0	0	0	0	0	0	0	0	0	0
67	0	0	0	0	0	0	0	0	0	0	0	0	0	0	0	0	0	0
68	0	0	0	0	0	0	0	0	0	0	0	0	0	0	0	0	0	0
69	0	0	0	0	0	0	0	0	0	0	0	0	0	0	0	0	0	0
70	0	0	0	0	0	0	0	0	0	0	0	0	0	0	0	0	0	0
71	0	0	0	0	0	0	0	0	0	0	0	0	0	0	0	0	0	0
72	0	0	0	0	0	0	0	0	0	0	0	0	0	0	0	0	0	0
73	0	0	0	0	0	0	0	0	0	0	0	0	0	0	0	0	0	0
74	0	0	0	0	0	0	0	0	0	0	0	0	0	0	0	0	0	0
75	0	0	0	0	0	0	0	0	0	0	0	0	0	0	0	0	0	0
76	0	0	0	0	0	0	0	0	0	0	0	0	0	0	0	0	0	0
77	0	0	0	0	0	0	0	0	0	0	0	0	0	0	0	0	0	0
78	0	0	0	0	0	0	0	0	0	0	0	0	0	0	0	0	0	0
79	0	0	0	0	0	0	0	0	0	0	0	0	0	0	0	0	0	0
80	0	0	0	0	0	0	0	0	0	0	0	0	0	0	0	0	0	0
81	0	0	0	0	0	0	0	0	0	0	0	0	0	0	0	0	0	0
82	0	0	0	0	0	0	0	0	0	0	0	0	0	0	0	0	0	0
83	0	0	0	0	0	0	0	0	0	0	0	0	0	0	0	0	0	0
84	0	0	0	0	0	0	0	0	0	0	0	0	0	0	0	0	0	0
85	0	0	0	0	0	0	0	0	0	0	0	0	0	0	0	0	0	0
86	0	0	0	0	0	0	0	0	0	0	0	0	0	0	0	0	0	0
87	0	0	0	0	0	0	0	0	0	0	0	0	0	0	0	0	0	0
88	0	0	0	0	0	0	0	0	0	0	0	0	0	0	0	0	0	0
89	0	0	0	0	0	0	0	0	0	0	0	0	0	0	0	0	0	0
90	0	0	0	0	0	0	0	0	0	0	0	0	0	0	0	0	0	0
Discount rate
0.02	-5359.46	-2538.52	-8018.99	-1718.36	-2291.14	-6699.13	-6790.94	-9070.56	-5669.1	-6236.01	-8038.81	-7750.1	-12687.6	-7929.77	-8722.75	-6431.15	-12862.3	-30869.5
0.035	-5359.46	-1423.85	-4497.82	-963.819	-1285.09	-6699.13	-3809.01	-5087.64	-3179.78	-3497.75	-8038.81	-4347	-7116.44	-4447.78	-4892.56	-5954.33	-11908.7	-28580.8
0.05	-5359.46	-827.874	-2615.19	-560.397	-747.196	-6699.13	-2214.69	-2958.13	-1848.83	-2033.71	-8038.81	-2527.49	-4137.74	-2586.09	-2844.7	-5528.43	-11056.9	-26536.5
	-19926.5						-15574.2				-20803.8
Table SM9. NPV socio-economic costs of PTB for low, mid, & high unit cost estimates and with varying discount rate and value of QALY (€2016)
	Low unit cost			Mid unit cost			High unit cost
Discount rate	Low VQALY	Mid VQALY	High VQALY	Low VQALY	Mid VQALY	High VQALY	Low VQALY	Mid VQALY	High VQALY
0.02	-26357.6	-32788.8	-50796	-40897.1	-47328.2	-65335.4	-51560.6	-57991.7	-75998.9
0.035	-19484.4	-25438.7	-42110.8	-28227.8	-34182.2	-50854.3	-34797.3	-40751.6	-57423.8
0.05	-15638.5	-21167	-36646.6	-21283.1	-26811.5	-42291.1	-25663.6	-31192.1	-46671.7
Tabel SM10. US data sensitivity analysis - Disaggregated annual costs after incidence of PTB and NPV per PTB with 2%, 3.5% and 5% discount rates (€2016)
Cost range	Low													Mid													High
Source country	SWE	US	US	US	US	US	US	US	US	SWE	SWE	SWE	SWE	SWE	US	US	US	US	US	US	US	US	SWE	SWE	SWE	SWE	SWE	US	US	US	US	US	US	US	US	SWE	SWE	SWE	SWE	SWE	SWE	SWE
Cost item	MDC	MDC	MDC	MDC	MDC	DNMC	DMC	DMC	DNMC	IC	IC	IC	IC	MDC	MDC	MDC	MDC	MDC	MDC	DMC	DMC	DNMC	IC	IC	IC	IC	MDC	MDC	MDC	MDC	MDC	MDC	DMC	DMC	DNMC	IC	IC	IC	IC	InC	InC	InC
Sub item / Years	Initial hospitalization (Labour)	Inpatient	Outpatient	Visits to physicians	Medication	Accomodation	Aids and devices	Rehabilitation / regimen	Home help (long-term care)	Income losses (education)	Income losses (employment)	Missed working days (sick leave)	Missed working days (sick pension)	Initial hospitalization (Labour)	Inpatient	Outpatient	Visits to physicians	Medication	Accomodation	Aids and devices	Rehabilitation / regimen	Home help (long-term care)	Income losses (education)	Income losses (employment)	Missed working days (sick leave)	Missed working days (sick pension)	Initial hospitalization (Labour)	Inpatient	Outpatient	Visits to physicians	Medication	Accomodation	Aids and devices	Rehabilitation / regimen	Home help (long-term care)	Income losses (education)	Income losses (employment)	Missed working days (sick leave)	Missed working days (sick pension)	Low VQALY & Low QALY	Mid VQALY & Mid QALY	High VQALY & High QALY
1	-5359.45	0	-906.013	0	0	0	0	0	0	0	0	0	0	-6699.31	0	-1132.52	0	0	0	0	0	0	0	0	0	0	-8039.17	0	-1359.02	-6.70653	-0.992574	-8.04973	-0.959058	-8.67965	0	0	0	0	0	0	0	0
2	0	-52.896	-223.791	-4.31085	-0.678884	-5.20478	-0.576909	-5.84218	0	0	0	0	0	0	-66.12	-279.738	-5.43123	-0.822418	-6.61974	-0.761403	-7.13622	0	0	0	0	0	0	-79.344	-335.686	-6.70653	-0.992574	-8.04973	-0.959058	-8.67965	0	0	0	0	0	-214.959	-1431.91	-6856.44
3	0	2.03446	-53.5741	-4.31085	-0.678884	-5.20478	-0.576909	-5.84218	0	0	0	0	0	0	2.54308	-66.9677	-5.43123	-0.822418	-6.61974	-0.761403	-7.13622	0	0	0	0	0	0	3.05169	-80.3612	-6.70653	-0.992574	-8.04973	-0.959058	-8.67965	0	0	0	0	0	-214.959	-1431.91	-6856.44
4	0	2.03446	-53.5741	-4.31085	-0.678884	-5.20478	-0.576909	-5.84218	0	0	0	0	0	0	2.54308	-66.9677	-5.43123	-0.822418	-6.61974	-0.761403	-7.13622	0	0	0	0	0	0	3.05169	-80.3612	-6.70653	-0.992574	-8.04973	-0.959058	-8.67965	0	0	0	0	0	-214.959	-1431.91	-6856.44
5	0	-0.452102	-33.9077	-4.31085	-0.678884	-5.20478	-0.576909	-5.84218	0	0	0	0	0	0	-0.565128	-42.3846	-5.43123	-0.822418	-6.61974	-0.761403	-7.13622	0	0	0	0	0	0	-0.678153	-50.8615	-6.70653	-0.992574	-8.04973	-0.959058	-8.67965	0	0	0	0	0	-214.959	-1431.91	-6856.44
6	0	-0.452102	-33.9077	-4.31085	-0.678884	-5.20478	-0.576909	-5.84218	0	0	0	0	0	0	-0.565128	-42.3846	-5.43123	-0.822418	-6.61974	-0.761403	-7.13622	0	0	0	0	0	0	-0.678153	-50.8615	-6.70653	-0.992574	-8.04973	-0.959058	-8.67965	0	0	0	0	0	-214.959	-1431.91	-6856.44
7	0	-0.452102	-33.9077	-4.31085	-0.678884	-5.20478	-0.576909	-5.84218	0	0	0	0	0	0	-0.565128	-42.3846	-5.43123	-0.822418	-6.61974	-0.761403	-7.13622	0	0	0	0	0	0	-0.678153	-50.8615	-6.70653	-0.992574	-8.04973	-0.959058	-8.67965	0	0	0	0	0	-214.959	-1431.91	-6856.44
8	0	0	0	-4.31085	-0.678884	-5.20478	-0.576909	-5.84218	0	0	0	0	0	0	0	0	-5.43123	-0.822418	-6.61974	-0.761403	-7.13622	0	0	0	0	0	0	0	0	-6.70653	-0.992574	-8.04973	-0.959058	-8.67965	0	0	0	0	0	-214.959	-1431.91	-6856.44
9	0	0	0	-4.31085	-0.678884	-5.20478	-0.576909	-5.84218	0	0	0	0	0	0	0	0	-5.43123	-0.822418	-6.61974	-0.761403	-7.13622	0	0	0	0	0	0	0	0	-6.70653	-0.992574	-8.04973	-0.959058	-8.67965	0	0	0	0	0	-214.959	-1431.91	-6856.44
10	0	0	0	-4.31085	-0.678884	-5.20478	-0.576909	-5.84218	0	0	0	0	0	0	0	0	-5.43123	-0.822418	-6.61974	-0.761403	-7.13622	0	0	0	0	0	0	0	0	-6.70653	-0.992574	-8.04973	-0.959058	-8.67965	0	0	0	0	0	-214.959	-1431.91	-6856.44
11	0	0	0	-4.31085	-0.678884	-5.20478	-0.576909	-5.84218	0	0	0	0	0	0	0	0	-5.43123	-0.822418	-6.61974	-0.761403	-7.13622	0	0	0	0	0	0	0	0	-6.70653	-0.992574	-8.04973	-0.959058	-8.67965	0	0	0	0	0	-214.959	-1431.91	-6856.44
12	0	0	0	-4.31085	-0.678884	-5.20478	-0.576909	-5.84218	0	0	0	0	0	0	0	0	-5.43123	-0.822418	-6.61974	-0.761403	-7.13622	0	0	0	0	0	0	0	0	-6.70653	-0.992574	-8.04973	-0.959058	-8.67965	0	0	0	0	0	0	0	0
13	0	0	0	-4.31085	-0.678884	-5.20478	-0.576909	-5.84218	0	0	0	0	0	0	0	0	-5.43123	-0.822418	-6.61974	-0.761403	-7.13622	0	0	0	0	0	0	0	0	-6.70653	-0.992574	-8.04973	-0.959058	-8.67965	0	0	0	0	0	0	0	0
14	0	0	0	-4.31085	-0.678884	-5.20478	-0.576909	-5.84218	0	0	0	0	0	0	0	0	-5.43123	-0.822418	-6.61974	-0.761403	-7.13622	0	0	0	0	0	0	0	0	-6.70653	-0.992574	-8.04973	-0.959058	-8.67965	0	0	0	0	0	0	0	0
15	0	0	0	-4.31085	-0.678884	-5.20478	-0.576909	-5.84218	0	0	0	0	0	0	0	0	-5.43123	-0.822418	-6.61974	-0.761403	-7.13622	0	0	0	0	0	0	0	0	-6.70653	-0.992574	-8.04973	-0.959058	-8.67965	0	0	0	0	0	0	0	0
16	0	0	0	-4.31085	-0.678884	-5.20478	-0.576909	-5.84218	0	0	0	0	0	0	0	0	-5.43123	-0.822418	-6.61974	-0.761403	-7.13622	0	0	0	0	0	0	0	0	-6.70653	-0.992574	-8.04973	-0.959058	-8.67965	0	0	0	0	0	0	0	0
17	0	0	0	-4.31085	-0.678884	-5.20478	-0.576909	-5.84218	0	0	0	0	0	0	0	0	-5.43123	-0.822418	-6.61974	-0.761403	-7.13622	0	0	0	0	0	0	0	0	-6.70653	-0.992574	-8.04973	-0.959058	-8.67965	0	0	0	0	0	0	0	0
18	0	0	0	-4.31085	-0.678884	-5.20478	-0.576909	-5.84218	0	0	0	0	0	0	0	0	-5.43123	-0.822418	-6.61974	-0.761403	-7.13622	0	0	0	0	0	0	0	0	-6.70653	-0.992574	-8.04973	-0.959058	-8.67965	0	0	0	0	0	0	0	0
19	0	0	0	-4.31085	-0.678884	-5.20478	-0.576909	-5.84218	0	0	0	0	0	0	0	0	-5.43123	-0.822418	-6.61974	-0.761403	-7.13622	0	0	0	0	0	0	0	0	-6.70653	-0.992574	-8.04973	-0.959058	0	-20.3018	0	0	0	0	0	0	0
20	0	0	0	-4.31085	-0.678884	-5.20478	-0.576909	0	-14.7978	0	0	0	0	0	0	0	-5.43123	-0.822418	-6.61974	-0.761403	0	-17.392	0	0	0	0	0	0	0	-6.70653	-0.992574	-8.04973	-0.959058	0	-20.3018	0	0	0	0	0	0	0
21	0	0	0	-4.31085	-0.678884	-5.20478	-0.576909	0	-14.7978	0	0	0	0	0	0	0	-5.43123	-0.822418	-6.61974	-0.761403	0	-17.392	0	0	0	0	0	0	0	-6.70653	-0.992574	-8.04973	-0.959058	0	-20.3018	0	0	0	0	0	0	0
22	0	0	0	-4.31085	-0.678884	-5.20478	-0.576909	0	-14.7978	0	0	0	0	0	0	0	-5.43123	-0.822418	-6.61974	-0.761403	0	-17.392	0	0	0	0	0	0	0	-6.70653	-0.992574	-8.04973	-0.959058	0	-20.3018	0	0	0	0	0	0	0
23	0	0	0	-4.31085	-0.678884	-5.20478	-0.576909	0	-14.7978	0	0	0	0	0	0	0	-5.43123	-0.822418	-6.61974	-0.761403	0	-17.392	0	0	0	0	0	0	0	-6.70653	-0.992574	-8.04973	-0.959058	0	-20.3018	0	0	0	0	0	0	0
24	0	0	0	-4.31085	-0.678884	-5.20478	-0.576909	0	-14.7978	-138.995	-439.075	-94.0875	-125.45	0	0	0	-5.43123	-0.822418	-6.61974	-0.761403	0	-17.392	-371.834	-496.653	-310.408	-341.449	0	0	0	-6.70653	-0.992574	-8.04973	-0.959058	0	-20.3018	-424.352	-694.704	-434.19	-477.609	0	0	0
25	0	0	0	-4.31085	-0.678884	-5.20478	-0.576909	0	-14.7978	-138.995	-439.075	-94.0875	-125.45	0	0	0	-5.43123	-0.822418	-6.61974	-0.761403	0	-17.392	-371.834	-496.653	-310.408	-341.449	0	0	0	-6.70653	-0.992574	-8.04973	-0.959058	0	-20.3018	-424.352	-694.704	-434.19	-477.609	0	0	0
26	0	0	0	-4.31085	-0.678884	-5.20478	-0.576909	0	-14.7978	-138.995	-439.075	-94.0875	-125.45	0	0	0	-5.43123	-0.822418	-6.61974	-0.761403	0	-17.392	-371.834	-496.653	-310.408	-341.449	0	0	0	-6.70653	-0.992574	-8.04973	-0.959058	0	-20.3018	-424.352	-694.704	-434.19	-477.609	0	0	0
27	0	0	0	-4.31085	-0.678884	-5.20478	-0.576909	0	-14.7978	-138.995	-439.075	-94.0875	-125.45	0	0	0	-5.43123	-0.822418	-6.61974	-0.761403	0	-17.392	-371.834	-496.653	-310.408	-341.449	0	0	0	-6.70653	-0.992574	-8.04973	-0.959058	0	-20.3018	-424.352	-694.704	-434.19	-477.609	0	0	0
28	0	0	0	-4.31085	-0.678884	-5.20478	-0.576909	0	-14.7978	-138.995	-439.075	-94.0875	-125.45	0	0	0	-5.43123	-0.822418	-6.61974	-0.761403	0	-17.392	-371.834	-496.653	-310.408	-341.449	0	0	0	-6.70653	-0.992574	-8.04973	-0.959058	0	-20.3018	-424.352	-694.704	-434.19	-477.609	0	0	0
29	0	0	0	-4.31085	-0.678884	-5.20478	-0.576909	0	-14.7978	-138.995	-439.075	-94.0875	-125.45	0	0	0	-5.43123	-0.822418	-6.61974	-0.761403	0	-17.392	-371.834	-496.653	-310.408	-341.449	0	0	0	-6.70653	-0.992574	-8.04973	-0.959058	0	-20.3018	-424.352	-694.704	-434.19	-477.609	0	0	0
30	0	0	0	-4.31085	-0.678884	-5.20478	-0.576909	0	-14.7978	-138.995	-439.075	-94.0875	-125.45	0	0	0	-5.43123	-0.822418	-6.61974	-0.761403	0	-17.392	-371.834	-496.653	-310.408	-341.449	0	0	0	-6.70653	-0.992574	-8.04973	-0.959058	0	-20.3018	-424.352	-694.704	-434.19	-477.609	0	0	0
31	0	0	0	-4.31085	-0.678884	-5.20478	-0.576909	0	-14.7978	-138.995	-439.075	-94.0875	-125.45	0	0	0	-5.43123	-0.822418	-6.61974	-0.761403	0	-17.392	-371.834	-496.653	-310.408	-341.449	0	0	0	-6.70653	-0.992574	-8.04973	-0.959058	0	-20.3018	-424.352	-694.704	-434.19	-477.609	0	0	0
32	0	0	0	-4.31085	-0.678884	-5.20478	-0.576909	0	-14.7978	-138.995	-439.075	-94.0875	-125.45	0	0	0	-5.43123	-0.822418	-6.61974	-0.761403	0	-17.392	-371.834	-496.653	-310.408	-341.449	0	0	0	-6.70653	-0.992574	-8.04973	-0.959058	0	-20.3018	-424.352	-694.704	-434.19	-477.609	0	0	0
33	0	0	0	-4.31085	-0.678884	-5.20478	-0.576909	0	-14.7978	-138.995	-439.075	-94.0875	-125.45	0	0	0	-5.43123	-0.822418	-6.61974	-0.761403	0	-17.392	-371.834	-496.653	-310.408	-341.449	0	0	0	-6.70653	-0.992574	-8.04973	-0.959058	0	-20.3018	-424.352	-694.704	-434.19	-477.609	0	0	0
34	0	0	0	-4.31085	-0.678884	-5.20478	-0.576909	0	-14.7978	-138.995	-439.075	-94.0875	-125.45	0	0	0	-5.43123	-0.822418	-6.61974	-0.761403	0	-17.392	-371.834	-496.653	-310.408	-341.449	0	0	0	-6.70653	-0.992574	-8.04973	-0.959058	0	-20.3018	-424.352	-694.704	-434.19	-477.609	0	0	0
35	0	0	0	-4.31085	-0.678884	-5.20478	-0.576909	0	-14.7978	-138.995	-439.075	-94.0875	-125.45	0	0	0	-5.43123	-0.822418	-6.61974	-0.761403	0	-17.392	-371.834	-496.653	-310.408	-341.449	0	0	0	-6.70653	-0.992574	-8.04973	-0.959058	0	-20.3018	-424.352	-694.704	-434.19	-477.609	0	0	0
36	0	0	0	-4.31085	-0.678884	-5.20478	-0.576909	0	-14.7978	-138.995	-439.075	-94.0875	-125.45	0	0	0	-5.43123	-0.822418	-6.61974	-0.761403	0	-17.392	-371.834	-496.653	-310.408	-341.449	0	0	0	-6.70653	-0.992574	-8.04973	-0.959058	0	-20.3018	-424.352	-694.704	-434.19	-477.609	0	0	0
37	0	0	0	-4.31085	-0.678884	-5.20478	-0.576909	0	-14.7978	-138.995	-439.075	-94.0875	-125.45	0	0	0	-5.43123	-0.822418	-6.61974	-0.761403	0	-17.392	-371.834	-496.653	-310.408	-341.449	0	0	0	-6.70653	-0.992574	-8.04973	-0.959058	0	-20.3018	-424.352	-694.704	-434.19	-477.609	0	0	0
38	0	0	0	-4.31085	-0.678884	-5.20478	-0.576909	0	-14.7978	-138.995	-439.075	-94.0875	-125.45	0	0	0	-5.43123	-0.822418	-6.61974	-0.761403	0	-17.392	-371.834	-496.653	-310.408	-341.449	0	0	0	-6.70653	-0.992574	-8.04973	-0.959058	0	-20.3018	-424.352	-694.704	-434.19	-477.609	0	0	0
39	0	0	0	-4.31085	-0.678884	-5.20478	-0.576909	0	-14.7978	-138.995	-439.075	-94.0875	-125.45	0	0	0	-5.43123	-0.822418	-6.61974	-0.761403	0	-17.392	-371.834	-496.653	-310.408	-341.449	0	0	0	-6.70653	-0.992574	-8.04973	-0.959058	0	-20.3018	-424.352	-694.704	-434.19	-477.609	0	0	0
40	0	0	0	-4.31085	-0.678884	-5.20478	-0.576909	0	-14.7978	-138.995	-439.075	-94.0875	-125.45	0	0	0	-5.43123	-0.822418	-6.61974	-0.761403	0	-17.392	-371.834	-496.653	-310.408	-341.449	0	0	0	-6.70653	-0.992574	-8.04973	-0.959058	0	-20.3018	-424.352	-694.704	-434.19	-477.609	0	0	0
41	0	0	0	-4.31085	-0.678884	-5.20478	-0.576909	0	-14.7978	-138.995	-439.075	-94.0875	-125.45	0	0	0	-5.43123	-0.822418	-6.61974	-0.761403	0	-17.392	-371.834	-496.653	-310.408	-341.449	0	0	0	-6.70653	-0.992574	-8.04973	-0.959058	0	-20.3018	-424.352	-694.704	-434.19	-477.609	0	0	0
42	0	0	0	-4.31085	-0.678884	-5.20478	-0.576909	0	-14.7978	-138.995	-439.075	-94.0875	-125.45	0	0	0	-5.43123	-0.822418	-6.61974	-0.761403	0	-17.392	-371.834	-496.653	-310.408	-341.449	0	0	0	-6.70653	-0.992574	-8.04973	-0.959058	0	-20.3018	-424.352	-694.704	-434.19	-477.609	0	0	0
43	0	0	0	-4.31085	-0.678884	-5.20478	-0.576909	0	-14.7978	-138.995	-439.075	-94.0875	-125.45	0	0	0	-5.43123	-0.822418	-6.61974	-0.761403	0	-17.392	-371.834	-496.653	-310.408	-341.449	0	0	0	-6.70653	-0.992574	-8.04973	-0.959058	0	-20.3018	-424.352	-694.704	-434.19	-477.609	0	0	0
44	0	0	0	-4.31085	-0.678884	-5.20478	-0.576909	0	-14.7978	-138.995	-439.075	-94.0875	-125.45	0	0	0	-5.43123	-0.822418	-6.61974	-0.761403	0	-17.392	-371.834	-496.653	-310.408	-341.449	0	0	0	-6.70653	-0.992574	-8.04973	-0.959058	0	-20.3018	-424.352	-694.704	-434.19	-477.609	0	0	0
45	0	0	0	-4.31085	-0.678884	-5.20478	-0.576909	0	-14.7978	-138.995	-439.075	-94.0875	-125.45	0	0	0	-5.43123	-0.822418	-6.61974	-0.761403	0	-17.392	-371.834	-496.653	-310.408	-341.449	0	0	0	-6.70653	-0.992574	-8.04973	-0.959058	0	-20.3018	-424.352	-694.704	-434.19	-477.609	0	0	0
46	0	0	0	-4.31085	-0.678884	-5.20478	-0.576909	0	-14.7978	-138.995	-439.075	-94.0875	-125.45	0	0	0	-5.43123	-0.822418	-6.61974	-0.761403	0	-17.392	-371.834	-496.653	-310.408	-341.449	0	0	0	-6.70653	-0.992574	-8.04973	-0.959058	0	-20.3018	-424.352	-694.704	-434.19	-477.609	0	0	0
47	0	0	0	-4.31085	-0.678884	-5.20478	-0.576909	0	-14.7978	-138.995	-439.075	-94.0875	-125.45	0	0	0	-5.43123	-0.822418	-6.61974	-0.761403	0	-17.392	-371.834	-496.653	-310.408	-341.449	0	0	0	-6.70653	-0.992574	-8.04973	-0.959058	0	-20.3018	-424.352	-694.704	-434.19	-477.609	0	0	0
48	0	0	0	-4.31085	-0.678884	-5.20478	-0.576909	0	-14.7978	-138.995	-439.075	-94.0875	-125.45	0	0	0	-5.43123	-0.822418	-6.61974	-0.761403	0	-17.392	-371.834	-496.653	-310.408	-341.449	0	0	0	-6.70653	-0.992574	-8.04973	-0.959058	0	-20.3018	-424.352	-694.704	-434.19	-477.609	0	0	0
49	0	0	0	-4.31085	-0.678884	-5.20478	-0.576909	0	-14.7978	-138.995	-439.075	-94.0875	-125.45	0	0	0	-5.43123	-0.822418	-6.61974	-0.761403	0	-17.392	-371.834	-496.653	-310.408	-341.449	0	0	0	-6.70653	-0.992574	-8.04973	-0.959058	0	-20.3018	-424.352	-694.704	-434.19	-477.609	0	0	0
50	0	0	0	-4.31085	-0.678884	-5.20478	-0.576909	0	-14.7978	-138.995	-439.075	-94.0875	-125.45	0	0	0	-5.43123	-0.822418	-6.61974	-0.761403	0	-17.392	-371.834	-496.653	-310.408	-341.449	0	0	0	-6.70653	-0.992574	-8.04973	-0.959058	0	-20.3018	-424.352	-694.704	-434.19	-477.609	0	0	0
51	0	0	0	-4.31085	-0.678884	-5.20478	-0.576909	0	-14.7978	-138.995	-439.075	-94.0875	-125.45	0	0	0	-5.43123	-0.822418	-6.61974	-0.761403	0	-17.392	-371.834	-496.653	-310.408	-341.449	0	0	0	-6.70653	-0.992574	-8.04973	-0.959058	0	-20.3018	-424.352	-694.704	-434.19	-477.609	0	0	0
52	0	0	0	-4.31085	-0.678884	-5.20478	-0.576909	0	-14.7978	-138.995	-439.075	-94.0875	-125.45	0	0	0	-5.43123	-0.822418	-6.61974	-0.761403	0	-17.392	-371.834	-496.653	-310.408	-341.449	0	0	0	-6.70653	-0.992574	-8.04973	-0.959058	0	-20.3018	-424.352	-694.704	-434.19	-477.609	0	0	0
53	0	0	0	-4.31085	-0.678884	-5.20478	-0.576909	0	-14.7978	-138.995	-439.075	-94.0875	-125.45	0	0	0	-5.43123	-0.822418	-6.61974	-0.761403	0	-17.392	-371.834	-496.653	-310.408	-341.449	0	0	0	-6.70653	-0.992574	-8.04973	-0.959058	0	-20.3018	-424.352	-694.704	-434.19	-477.609	0	0	0
54	0	0	0	-4.31085	-0.678884	-5.20478	-0.576909	0	-14.7978	-138.995	-439.075	-94.0875	-125.45	0	0	0	-5.43123	-0.822418	-6.61974	-0.761403	0	-17.392	-371.834	-496.653	-310.408	-341.449	0	0	0	-6.70653	-0.992574	-8.04973	-0.959058	0	-20.3018	-424.352	-694.704	-434.19	-477.609	0	0	0
55	0	0	0	-4.31085	-0.678884	-5.20478	-0.576909	0	-14.7978	-138.995	-439.075	-94.0875	-125.45	0	0	0	-5.43123	-0.822418	-6.61974	-0.761403	0	-17.392	-371.834	-496.653	-310.408	-341.449	0	0	0	-6.70653	-0.992574	-8.04973	-0.959058	0	-20.3018	-424.352	-694.704	-434.19	-477.609	0	0	0
56	0	0	0	-4.31085	-0.678884	-5.20478	-0.576909	0	-14.7978	-138.995	-439.075	-94.0875	-125.45	0	0	0	-5.43123	-0.822418	-6.61974	-0.761403	0	-17.392	-371.834	-496.653	-310.408	-341.449	0	0	0	-6.70653	-0.992574	-8.04973	-0.959058	0	-20.3018	-424.352	-694.704	-434.19	-477.609	0	0	0
57	0	0	0	-4.31085	-0.678884	-5.20478	-0.576909	0	-14.7978	-138.995	-439.075	-94.0875	-125.45	0	0	0	-5.43123	-0.822418	-6.61974	-0.761403	0	-17.392	-371.834	-496.653	-310.408	-341.449	0	0	0	-6.70653	-0.992574	-8.04973	-0.959058	0	-20.3018	-424.352	-694.704	-434.19	-477.609	0	0	0
58	0	0	0	-4.31085	-0.678884	-5.20478	-0.576909	0	-14.7978	-138.995	-439.075	-94.0875	-125.45	0	0	0	-5.43123	-0.822418	-6.61974	-0.761403	0	-17.392	-371.834	-496.653	-310.408	-341.449	0	0	0	-6.70653	-0.992574	-8.04973	-0.959058	0	-20.3018	-424.352	-694.704	-434.19	-477.609	0	0	0
59	0	0	0	-4.31085	-0.678884	-5.20478	-0.576909	0	-14.7978	-138.995	-439.075	-94.0875	-125.45	0	0	0	-5.43123	-0.822418	-6.61974	-0.761403	0	-17.392	-371.834	-496.653	-310.408	-341.449	0	0	0	-6.70653	-0.992574	-8.04973	-0.959058	0	-20.3018	-424.352	-694.704	-434.19	-477.609	0	0	0
60	0	0	0	-4.31085	-0.678884	-5.20478	-0.576909	0	-14.7978	-138.995	-439.075	-94.0875	-125.45	0	0	0	-5.43123	-0.822418	-6.61974	-0.761403	0	-17.392	-371.834	-496.653	-310.408	-341.449	0	0	0	-6.70653	-0.992574	-8.04973	-0.959058	0	-20.3018	-424.352	-694.704	-434.19	-477.609	0	0	0
61	0	0	0	-4.31085	-0.678884	-5.20478	-0.576909	0	-14.7978	-138.995	-439.075	-94.0875	-125.45	0	0	0	-5.43123	-0.822418	-6.61974	-0.761403	0	-17.392	-371.834	-496.653	-310.408	-341.449	0	0	0	-6.70653	-0.992574	-8.04973	-0.959058	0	-20.3018	-424.352	-694.704	-434.19	-477.609	0	0	0
62	0	0	0	-4.31085	-0.678884	-5.20478	-0.576909	0	-14.7978	-138.995	-439.075	-94.0875	-125.45	0	0	0	-5.43123	-0.822418	-6.61974	-0.761403	0	-17.392	-371.834	-496.653	-310.408	-341.449	0	0	0	-6.70653	-0.992574	-8.04973	-0.959058	0	-20.3018	-424.352	-694.704	-434.19	-477.609	0	0	0
63	0	0	0	-4.31085	-0.678884	-5.20478	-0.576909	0	-14.7978	-138.995	-439.075	-94.0875	-125.45	0	0	0	-5.43123	-0.822418	-6.61974	-0.761403	0	-17.392	-371.834	-496.653	-310.408	-341.449	0	0	0	-6.70653	-0.992574	-8.04973	-0.959058	0	-20.3018	-424.352	-694.704	-434.19	-477.609	0	0	0
64	0	0	0	-4.31085	-0.678884	-5.20478	-0.576909	0	-14.7978	-138.995	-439.075	-94.0875	-125.45	0	0	0	-5.43123	-0.822418	-6.61974	-0.761403	0	-17.392	-371.834	-496.653	-310.408	-341.449	0	0	0	-6.70653	-0.992574	-8.04973	-0.959058	0	-20.3018	-424.352	-694.704	-434.19	-477.609	0	0	0
65	0	0	0	-4.31085	-0.678884	-5.20478	-0.576909	0	-14.7978	-138.995	-439.075	-94.0875	-125.45	0	0	0	-5.43123	-0.822418	-6.61974	-0.761403	0	-17.392	-371.834	-496.653	-310.408	-341.449	0	0	0	-6.70653	-0.992574	-8.04973	-0.959058	0	-20.3018	-424.352	-694.704	-434.19	-477.609	0	0	0
66	0	0	0	-4.31085	-0.678884	-5.20478	-0.576909	0	-14.7978	0	0	0	0	0	0	0	-5.43123	-0.822418	-6.61974	-0.761403	0	-17.392	0	0	0	0	0	0	0	-6.70653	-0.992574	-8.04973	-0.959058	0	-20.3018	0	0	0	0	0	0	0
67	0	0	0	-4.31085	-0.678884	-5.20478	-0.576909	0	-14.7978	0	0	0	0	0	0	0	-5.43123	-0.822418	-6.61974	-0.761403	0	-17.392	0	0	0	0	0	0	0	-6.70653	-0.992574	-8.04973	-0.959058	0	-20.3018	0	0	0	0	0	0	0
68	0	0	0	-4.31085	-0.678884	-5.20478	-0.576909	0	-14.7978	0	0	0	0	0	0	0	-5.43123	-0.822418	-6.61974	-0.761403	0	-17.392	0	0	0	0	0	0	0	-6.70653	-0.992574	-8.04973	-0.959058	0	-20.3018	0	0	0	0	0	0	0
69	0	0	0	-4.31085	-0.678884	-5.20478	-0.576909	0	-14.7978	0	0	0	0	0	0	0	-5.43123	-0.822418	-6.61974	-0.761403	0	-17.392	0	0	0	0	0	0	0	-6.70653	-0.992574	-8.04973	-0.959058	0	-20.3018	0	0	0	0	0	0	0
70	0	0	0	-4.31085	-0.678884	-5.20478	-0.576909	0	-14.7978	0	0	0	0	0	0	0	-5.43123	-0.822418	-6.61974	-0.761403	0	-17.392	0	0	0	0	0	0	0	-6.70653	-0.992574	-8.04973	-0.959058	0	-20.3018	0	0	0	0	0	0	0
71	0	0	0	-4.31085	-0.678884	-5.20478	-0.576909	0	-14.7978	0	0	0	0	0	0	0	-5.43123	-0.822418	-6.61974	-0.761403	0	-17.392	0	0	0	0	0	0	0	-6.70653	-0.992574	-8.04973	-0.959058	0	-20.3018	0	0	0	0	0	0	0
72	0	0	0	-4.31085	-0.678884	-5.20478	-0.576909	0	-14.7978	0	0	0	0	0	0	0	-5.43123	-0.822418	-6.61974	-0.761403	0	-17.392	0	0	0	0	0	0	0	-6.70653	-0.992574	-8.04973	-0.959058	0	-20.3018	0	0	0	0	0	0	0
73	0	0	0	-4.31085	-0.678884	-5.20478	-0.576909	0	-14.7978	0	0	0	0	0	0	0	-5.43123	-0.822418	-6.61974	-0.761403	0	-17.392	0	0	0	0	0	0	0	-6.70653	-0.992574	-8.04973	-0.959058	0	-20.3018	0	0	0	0	0	0	0
74	0	0	0	-4.31085	-0.678884	-5.20478	-0.576909	0	-14.7978	0	0	0	0	0	0	0	-5.43123	-0.822418	-6.61974	-0.761403	0	-17.392	0	0	0	0	0	0	0	-6.70653	-0.992574	-8.04973	-0.959058	0	-20.3018	0	0	0	0	0	0	0
75	0	0	0	-4.31085	-0.678884	-5.20478	-0.576909	0	-14.7978	0	0	0	0	0	0	0	-5.43123	-0.822418	-6.61974	-0.761403	0	-17.392	0	0	0	0	0	0	0	-6.70653	-0.992574	-8.04973	-0.959058	0	-20.3018	0	0	0	0	0	0	0
76	0	0	0	-4.31085	-0.678884	-5.20478	-0.576909	0	-14.7978	0	0	0	0	0	0	0	-5.43123	-0.822418	-6.61974	-0.761403	0	-17.392	0	0	0	0	0	0	0	-6.70653	-0.992574	-8.04973	-0.959058	0	-20.3018	0	0	0	0	0	0	0
77	0	0	0	-4.31085	-0.678884	-5.20478	-0.576909	0	-14.7978	0	0	0	0	0	0	0	-5.43123	-0.822418	-6.61974	-0.761403	0	-17.392	0	0	0	0	0	0	0	-6.70653	-0.992574	-8.04973	-0.959058	0	-20.3018	0	0	0	0	0	0	0
78	0	0	0	-4.31085	-0.678884	-5.20478	-0.576909	0	-14.7978	0	0	0	0	0	0	0	-5.43123	-0.822418	-6.61974	-0.761403	0	-17.392	0	0	0	0	0	0	0	-6.70653	-0.992574	-8.04973	-0.959058	0	-20.3018	0	0	0	0	0	0	0
79	0	0	0	-4.31085	-0.678884	-5.20478	-0.576909	0	-14.7978	0	0	0	0	0	0	0	-5.43123	-0.822418	-6.61974	-0.761403	0	-17.392	0	0	0	0	0	0	0	-6.70653	-0.992574	-8.04973	-0.959058	0	-20.3018	0	0	0	0	0	0	0
80	0	0	0	-4.31085	-0.678884	-5.20478	-0.576909	0	-14.7978	0	0	0	0	0	0	0	-5.43123	-0.822418	-6.61974	-0.761403	0	-17.392	0	0	0	0	0	0	0	-6.70653	-0.992574	-8.04973	-0.959058	0	-20.3018	0	0	0	0	0	0	0
81	0	0	0	-4.31085	-0.678884	-5.20478	-0.576909	0	-14.7978	0	0	0	0	0	0	0	-5.43123	-0.822418	-6.61974	-0.761403	0	-17.392	0	0	0	0	0	0	0	-6.70653	-0.992574	-8.04973	-0.959058	0	-20.3018	0	0	0	0	0	0	0
82	0	0	0	-4.31085	-0.678884	-5.20478	-0.576909	0	-14.7978	0	0	0	0	0	0	0	-5.43123	-0.822418	-6.61974	-0.761403	0	-17.392	0	0	0	0	0	0	0	-6.70653	-0.992574	-8.04973	-0.959058	0	-20.3018	0	0	0	0	0	0	0
83	0	0	0	-4.31085	-0.678884	-5.20478	-0.576909	0	-14.7978	0	0	0	0	0	0	0	-5.43123	-0.822418	-6.61974	-0.761403	0	-17.392	0	0	0	0	0	0	0	0	0	0	0	0	0	0	0	0	0	0	0	0
84	0	0	0	0	0	0	0	0	0	0	0	0	0	0	0	0	0	0	0	0	0	0	0	0	0	0	0	0	0	0	0	0	0	0	0	0	0	0	0	0	0	0
85	0	0	0	0	0	0	0	0	0	0	0	0	0	0	0	0	0	0	0	0	0	0	0	0	0	0	0	0	0	0	0	0	0	0	0	0	0	0	0	0	0	0
86	0	0	0	0	0	0	0	0	0	0	0	0	0	0	0	0	0	0	0	0	0	0	0	0	0	0	0	0	0	0	0	0	0	0	0	0	0	0	0	0	0	0
87	0	0	0	0	0	0	0	0	0	0	0	0	0	0	0	0	0	0	0	0	0	0	0	0	0	0	0	0	0	0	0	0	0	0	0	0	0	0	0	0	0	0
88	0	0	0	0	0	0	0	0	0	0	0	0	0	0	0	0	0	0	0	0	0	0	0	0	0	0	0	0	0	0	0	0	0	0	0	0	0	0	0	0	0	0
89	0	0	0	0	0	0	0	0	0	0	0	0	0	0	0	0	0	0	0	0	0	0	0	0	0	0	0	0	0	0	0	0	0	0	0	0	0	0	0	0	0	0
90	0	0	0	0	0	0	0	0	0	0	0	0	0	0	0	0	0	0	0	0	0	0	0	0	0	0	0	0	0	0	0	0	0	0	0	0	0	0	0	0	0	0
Discount rate
0.02	-5359.45	-49.2148	-1319.54	-173.049	-27.2523	-208.934	-23.1587	-87.5861	-372.174	-2538.52	-8018.99	-1718.36	-2291.14	-6699.31	-61.5185	-1649.42	-218.024	-33.0141	-265.734	-30.5648	-106.986	-437.42	-6790.94	-9070.56	-5669.1	-6236.01	-8039.17	-73.8222	-1979.31	-274.603	-40.6415	-329.601	-39.2692	-132.728	-520.816	-7750.1	-12687.6	-7929.77	-8722.75	-1930.88	-12862.3	-61588.6
0.035	-5359.45	-48.5155	-1306.25	-115.832	-18.2416	-139.852	-15.5015	-77.0565	-202.438	-1423.85	-4497.82	-963.819	-1285.09	-6699.31	-60.6444	-1632.81	-145.937	-22.0983	-177.872	-20.4589	-94.1244	-237.927	-3809.01	-5087.64	-3179.78	-3497.75	-8039.17	-72.7732	-1959.38	-186.511	-27.6039	-223.866	-26.6718	-118.489	-287.455	-4347	-7116.44	-4447.78	-4892.56	-1787.73	-11908.7	-57022.3
0.05	-5359.45	-47.8379	-1293.79	-84.639	-13.3292	-102.191	-11.327	-68.2926	-117.559	-827.874	-2615.19	-560.397	-747.196	-6699.31	-59.7974	-1617.23	-106.637	-16.1473	-129.972	-14.9494	-83.4194	-138.168	-2214.69	-2958.13	-1848.83	-2033.71	-8039.17	-71.7568	-1940.68	-138.26	-20.4626	-165.951	-19.7716	-106.535	-169.35	-2527.49	-4137.74	-2586.09	-2844.7	-1659.85	-11056.9	-52943.6
Table SM11. US data sensitivity analysis - NPV socio-economic costs of PTB for low, mid, & high unit cost estimates and with varying discount rate and value of QALY (€2016)
	Low unit cost			Mid unit cost			High unit cost
Discount rate	Low VQALY	Mid VQALY	High VQALY	Low VQALY	Mid VQALY	High VQALY	Low VQALY	Mid VQALY	High VQALY
0.02	-24118.3	-35049.7	-83775.9	-39199.5	-50130.9	-98857.2	-50451.1	-61382.5	-110109
0.035	-17241.4	-27362.4	-72476	-26453.1	-36574	-81687.7	-33533.4	-43654.4	-88768
0.05	-13508.9	-22905.9	-64792.7	-19580.8	-28977.9	-70864.6	-24427.8	-33824.8	-75711.6
